# Supplementary material for: Fluid-Phase Endocytosis and Lysosomal Degradation of Bovine Lactoferrin in Lung Cells
Source: Pharmaceutics. 2022 Apr 13;14(4):855. doi: 10.3390/pharmaceutics14040855 (PMC9032238; doi:10.3390/pharmaceutics14040855)
Supplement: Supplementary file 1 [file pharmaceutics-14-00855-s001.zip]

Archive with 1 entries (1 files):
- pharmaceutics-1624625-supplementary.pdf
